# Supplementary material for: Molecular insights into the unusually promiscuous and catalytically versatile Fe(II)/α-ketoglutarate-dependent oxygenase SptF
Source: Nat Commun. 2022 Jan 10;13:95. doi: 10.1038/s41467-021-27636-3 (PMC8748661; doi:10.1038/s41467-021-27636-3)
Supplement: Supplementary file 4 — Source Data [file 41467_2021_27636_MOESM4_ESM.xlsx]

## Sheet: Figure 6e
	comp. 4	comp. 5			Peak area
WT1	639783	4453476		coinjection of 10 uM 4 and 5	sample 1	sample 1	sample 1	ave	ratio comp. 5 to 4
WT2	690523	4538590		comp. 4	2792562	2561363	3342018	2.89865e+06	4.7523
WT3	636289	4229764		comp. 5	12878930	14291549	14155220	13775233
AVE	655532	4.40728e+06
SD	30353.7	159512
65A1	214206	188791
65A2	204429	206348
65A3	261655	205046
AVE	226763	200062			comp. 4					comp. 5
SD	30609.9	9782.37		SptF	639783	690523	636289			4453476	4538590	4229764
				N65A	214206	204429	261655			188791	206348	205046
65T1	72828	3124439		N65T	72828	77468	85283			3124439	3082919	3194569
65T2	77468	3082919		S114A	1003284	1190350	1206668			694948	823500	784039
65T3	85283	3194569		T148S	1058383	1082672	1074974			1643332	1660478	1735663
AVE	78526.3	3.13398e+06		N150A	79146	73934	60971			3754226	3707085	3604542
SD	6294.59	56432.6
114A1	1003284	694948			comp. 4 (calibrated)			AVE	SUM(comp.4+5)	comp. 5			AVE
114A2	1190350	823500		SptF	3.07096e+06	3.31451e+06	3.05419e+06	3146552	7.55383e+06	4453476	4538590	4229764	4.40728e+06
114A3	1206668	784039		N65A	1.02819e+06	981259	1255944	1088464	1.28853e+06	188791	206348	205046	200062
AVE	1133434	767496		N65T	349574	371846	409358	376926	3.5109e+06	3124439	3082919	3194569	3.13398e+06
SD	113008	65853.4		S114A	4.81576e+06	5713680	5.79201e+06	5.44048e+06	6.20798e+06	694948	823500	784039	767496
				T148S	5.08024e+06	5.19683e+06	5.15988e+06	5.14565e+06	6.82547e+06	1643332	1660478	1735663	1.67982e+06
148S1	1058383	1643332		N150A	379901	354883	292661	342482	4.0311e+06	3754226	3707085	3604542	3.68862e+06
148S2	1082672	1660478
148S3	1074974	1735663			comp. 4 (calibrated)			ave	std	comp. 5			ave	std
AVE	1.07201e+06	1.67982e+06		SptF	0.399608	0.4313	0.397425	0.409444	0.0189589	0.579507	0.590583	0.550397	0.573496	0.0207565
SD	12412.9	49111.7		N65A	0.133793	0.127686	0.163429	0.141636	0.0191189	0.0245664	0.026851	0.0266816	0.026033	0.00127293
				N65T	0.0454883	0.0483864	0.0532676	0.0490474	0.00393159	0.406567	0.401164	0.415692	0.407808	0.00734328
150A1	79146	3754226		S114A	0.62665	0.743491	0.753683	0.707941	0.0705847	0.0904299	0.107158	0.102023	0.0998702	0.00856915
150A2	73934	3707085		T148S	0.661065	0.676235	0.671427	0.669576	0.00775306	0.213838	0.216069	0.225853	0.218587	0.00639065
148A3	60971	3604542		N150A	0.0494345	0.0461791	0.0380824	0.0445653	0.00584556	0.488518	0.482383	0.46904	0.47998	0.00995867
AVE	71350.3	3.68862e+06
SD	9358.91	76531.7

## Sheet: TableS1
Compound 3															Compound 4															Compound 5
5uM enz, 200 uM andiconin D, 20 degree 10min															5uM enz, 200 uM andiconin D, 20 degree 10min															5uM enz, 200 uM andiconin D, 20 degree 10min
	m/z	intensity														m/z	intensity														m/z	intensity
1-unlabeled	426	956306														441	42259													1-unlabeled	441	151486
	428	51708	0.054												1-unlabeled	443	2679		0.0633948												443	8279	0.0546519
2-unlabeled	426	995140														441	46244													2-unlabeled	441	133561
	428	55225	0.055												2-unlabeled	443	2973		0.0642894												443	6770	0.0506884
3-unlabeled	426	993986														441	35187													3-unlabeled	441	97591
	428	50648	0.051												3-unlabeled	443	1936		0.0550203												443	5175	0.0530274
			0.054																0.0609015													443/441	0.0527893
	m/z	intensity		sum	ratio											m/z	intensity		SUM	ratio			H2O/18O2	rxn1	rxn2	rxn3	ave	sd			m/z	intensity		sum	ratio
1-H2O/18O2	426	9443		575753	0.016		H2O/18O2				AVE	SD			1-H2O/18O2	443	305		25506.8	0.0119576			443	0.0118908	0.0103083	0.010077	0.0107587	0.000987246		1-H2O/18O2	443	1014		104675	0.00968715		H2O/18O2	rxn1	rxn2	rxn3	ave	sd
	428	566815	566310		0.984		426	0.016	0.018	0.015	0.016	0.001				445	2065	2046.43		0.0802306			445	0.0802306	0.0659693	0.077395	0.0745316	0.00754954			445	3590	3536.47		0.0337853		443	0.00968715	0.00964184	0.00804738	0.00912545	0.000933918
2-H2O/18O2	426	7151		407135	0.018		428	0.984	0.982	0.985	0.984	0.001				447	23280	23155.4		0.907812			447	0.907812	0.923675	0.912474	0.914654	0.0081528			447	100311	100124		0.956528		445	0.0337853	0.0388191	0.0327722	0.0351255	0.00323859
	428	400367	399984		0.982										2-H2O/18O2	443	550		53108.1	0.0103562										2-H2O/18O2	443	1597		165632	0.00964184		447	0.956528	0.951539	0.95918	0.955749	0.00387973
3-H2O/18O2	426	4610		300488	0.015		H218O/O2									445	3537	3503.5		0.0659693			H218O/O2	rxn1	rxn2	rxn3	ave	sd			445	6514	6429.7		0.0388191
	428	296125	295878		0.985		426	0.955	0.955	0.951	0.954	0.003				447	49268	49054.6		0.923675			441	0.962414	0.94496	0.954673	0.954016	0.00874554			447	157945	157606		0.951539		H218O/O2	rxn1	rxn2	rxn3	ave	sd
	m/z	intensity					428	0.045	0.045	0.049	0.046	0.003			3-H2O/18O2	443	551		54389.1	0.0101307			443	0.037586	0.05504	0.0453267	0.0459843	0.00874554		3-H2O/18O2	443	1286		159804	0.00804738		441	0.985135	0.983264	0.988245	0.985548	0.00251574
1-H218O /18O2	426	3186		179851	0.018											445	4243	4209.44		0.077395											445	5305	5237.11		0.0327722		443	0.0148649	0.0167356	0.0117552	0.0144519	0.00251574
	428	164155	163985		0.912		H218O /18O2									447	49885	49628.6		0.912474			H218O /18O2	rxn1	rxn2	rxn3	ave	sd			447	153557	153281		0.95918
	430	21455	12681		0.071		426	0.018	0.014	0.014	0.015	0.002				m/z	intensity						443	0.00941493	0.0134242	0.0125846	0.0118079	0.00211446			m/z	intensity					H218O /18O2	rxn1	rxn2	rxn3	ave	sd
2-H218O /18O2	426	2078		153693	0.014		428	0.912	0.902	0.931	0.915	0.015			1-H218O /18O2	443	659		69995.2	0.00941493			445	0.0532874	0.044875	0.0507737	0.0496454	0.00431822		1-H218O /18O2	443	3110		247052	0.0125884		443	0.0125884	0.0106373	0.0112012	0.0114757	0.00100408
	428	138710	138599		0.902		430	0.071	0.085	0.054	0.07	0.015				445	3770	3729.87		0.0532874			447	0.926261	0.933177	0.918881	0.926106	0.00714883			445	8479	8314.83		0.0336562		445	0.0336562	0.0325944	0.0339579	0.0334028	0.000716183
	430	20432	13016		0.085											447	65061	64833.8		0.926261			449	0.0110368	0.00852425	0.0177603	0.0124404	0.00477532			447	233909	233470		0.945023		447	0.945023	0.950815	0.948766	0.948202	0.00293698
2-H218O /18O2	426	4615		321039	0.014		H218O without enzyme									449	4721	772.521		0.0110368											449	14482	2157.29		0.00873211		449	0.00873211	0.00595288	0.00607506	0.00692002	0.00157051
	428	299177	298930		0.931		426	0.861	0.896	0.877	0.878	0.018			2-H218O /18O2	443	1065		79334.6	0.0134242			H218O without enzyme							2-H218O /18O2	443	2822		265292	0.0106373
	430	33489	17494		0.054		428	0.139	0.104	0.123	0.122	0.018				445	3625	3560.14		0.044875			441	1	1	1	1	0			445	8796	8647.03		0.0325944		H218O without enzyme
	m/z	intensity														447	74250	74033.2		0.933177			443	‒	‒	‒	‒	‒			447	252700	252244		0.950815		441	0.998261	0.998206	0.99656	0.997676	0.000966759
1-H218O/O2	426	628553		657880	0.955											449	5185	676.268		0.00852425											449	14895	1579.25		0.00595288		443	0.00173876	0.00179362	0.00343999	0.00232413	0.000966759
	428	62959	29327		0.045										2-H218O /18O2	443	775		61583.1	0.0125846										2-H218O /18O2	443	2843		253812	0.0112012
2-H218O/O2	426	793843		831249	0.955											445	3174	3126.8		0.0507737											445	8769	8618.92		0.0339579
	428	79882	37406		0.045											447	56778	56587.6		0.918881											447	241263	240808		0.948766
3-H218O/O2	426	671552		706340	0.951											449	4540	1093.73		0.0177603											449	14254	1541.92		0.00607506
	428	70720	34788		0.049											m/z	intensity														m/z	intensity
	m/z	intensity													1-H218O/O2	441	15707		16320.4	0.962414										1-H218O/O2	441	77624		78795.3	0.985135
1-H218O without enzyme	426	2011521		2336458	0.861											443	1570	613.42		0.037586											443	5269	1171.29		0.0148649
	428	432567	324937		0.139										2-H218O/O2	441	16232		17177.4	0.94496										2-H218O/O2	441	70950		72157.6	0.983264
2-H218O without enzyme	426	2083047		2324466	0.896											443	1934	945.447		0.05504											443	4953	1207.6		0.0167356
	428	352876	241419		0.104										3-H218O/O2	441	19164		20073.9	0.954673										3-H218O/O2	441	74794		75683.7	0.988245
3-H218O without enzyme	426	2184746		2490539	0.877											443	2077	909.884		0.0453267											443	4838	889.68		0.0117552
	428	422691	305793		0.123											m/z	intensity														m/z	intensity
															1-H218O without enzyme	441	456831			almost no exchange with solvent										1-H218O without enzyme	441	1928094		1.93145e+06	0.998261	almost no exchange with solvent
																443	22740	-5081.7	0.0497777												443	105141	3358.33		0.00173876
															2-H218O without enzyme	441	539195													2-H218O without enzyme	441	2218733		2.22272e+06	0.998206
																443	27832	-5005.79	0.0516177												443	121112	3986.72		0.00179362
															3-H218O without enzyme	441	594162													3-H218O without enzyme	441	2376019		2.38422e+06	0.99656
																443	29647	-6538.36	0.0498972												443	133630	8201.7		0.00343999

## Sheet: TableS4-SptF_WT and N65A for 1
andiconin D (um)	N.C.	25nm WT 3min		0.5um N65A 3min
	peak area	peak area	consumed	peak area	consumed		uM	standard
0.5	882175	598306	273069	/	/		0.5	871375
0.5	915252	669857	201518	/	/		1	1686818
0.5	816697	631056	240319	/	/		2.5	3.90016e+06
	871375	633073	238302				5	7591896
	50157.3	35818.1	35818.1				10	14404213
							25	3.22284e+07
1	1690243	1388945	297873	1081149	605669		50	59291176
1	1684394	1239655	447163	1067607	619211		100	105350792
1	1685817	1361409	325409	1086675	600143
	1686818	1330003	356815	1078477	608341
	3050.28	79445.8	79445.8	9810.8	9810.8
2.5	3873634	3269054	631103	2681206	1.21895e+06				substrate comsumed (peak area)				substrate comsumed (uM/min)
2.5	3934742	3476126	424031	2448418	1.45174e+06			uM	rxn1	rxn2	rxn3		rxn1	rxn2	rxn3
2.5	3892096	3264922	635235	2448140	1.45202e+06		WT	0.5	273069	201518	240319	WT	0.0728183	0.053738	0.064085
	3.90016e+06	3.3367e+06	563457	2.52592e+06	1.37424e+06			1	297873	447163	325409		0.0794328	0.119243	0.0867757
	31341.4	120764	120764	134481	134481			2.5	631103	424031	635235		0.168294	0.113075	0.169396
								5	659163	728170	743396		0.175777	0.194179	0.198239
5	7658204	6932733	659163	4720959	2870937			10	788929	965715	801244		0.210381	0.257524	0.213665
5	7675651	6863726	728170	5014219	2577677			25	982774	870106	652548		0.262073	0.232028	0.174013
5	7441833	6848500	743396	5098010	2493886
	7591896	6881653	710243	4944396	2647500		N65A	1	605669	619211	600143	N65A	0.161512	0.165123	0.160038
	130251	44886.9	44886.9	197986	197986			2.5	1.21895e+06	1.45174e+06	1.45202e+06		0.325054	0.38713	0.387205
								5	2870937	2577677	2493886		0.765583	0.687381	0.665036
10	14469582	13615284	788929	10307548	4096665			10	4096665	4615764	4137262		1.09244	1.23087	1.10327
10	14363335	13438498	965715	9788449	4615764			25	7885404	5317314	5128472		2.10277	1.41795	1.36759
10	14379722	13602969	801244	10266951	4137262			50	5612700	8297032	6676052		1.49672	2.21254	1.78028
	14404213	1.35523e+07	851963	1.0121e+07	4.28323e+06			100	6357080	6659330	6606968		1.69522	1.77582	1.76186
	57201.1	98704.7	98704.7	288697	288697
25	32107732	31390300	982774	24487670	7885404
25	32804236	31502968	870106	27055760	5317314
25	32207254	31720526	652548	27244602	5128472
	32373074	3.15379e+07	835143	2.62627e+07	6.1104e+06
	376698	167866	167866	1.5401e+06	1.5401e+06
50	59091824		/	53678476	5612700
50	59592088		/	50994144	8297032
50	59189616		/	52615124	6676052
	59291176			52429248	6861928
	265145			1.35178e+06	1.35178e+06
100	105030160		/	98993712	6357080
100	105826144		/	98691462	6659330
100	105196072		/	98743824	6606968
	105350792			98809666	6541126
	419942			161524	161524

## Sheet: TableS4-SptF_WT for 3
				peak area of EIC					peak area of EIC				peak area of EIC				V
			P3 (uM)	NC RXN1 2 3			AVE	P3 (uM)	5uM WT 5min RXN1 2 3			P3 (uM)	P3 consumed RXN1 2 3			P3 (uM)	consumed RXN1 2 3 (uM/min)
			1	2105828	1465879	1516981	1.69623e+06		/	/	/		/	/	/		/	/	/
			5	5342401	5600247	5557383	5.50001e+06		/	/	/		/	/	/		/	/	/
			10	10075424	9629485	10233693	9979534	10	8298723	8744974	7698701	10	1680811	1234560	2280833	10	0.336737	0.247334	0.456946
			25	24870214	24692180	24924894	24829096	25	21602794	19925224	19906838	25	3226302	4903872	4922258	25	0.646363	0.98245	0.986134
			50	42790684	41019252	40744164	40881708	50	34792552	36237952	34708212	50	6089156	4643756	6173496	50	1.21991	0.930338	1.23681
			100	73450336	69946976	66371912	6.99231e+07	100	57690924	59536664	60842404	100	1.22322e+07	1.03864e+07	9.08067e+06	100	2.45061	2.08083	1.81924
			200	105874136	103348776	105205496	1.04809e+08	200	95436120	93597872	90151616	200	9.37335e+06	1.12116e+07	1.46579e+07	200	1.87787	2.24615	2.93658

## Sheet: TableS4-SptF_WT for 6
	PEAK AREA
andilesin C (uM)	NC-RXN1	NC-RXN2	NC-RXN3	AVEARAGE
0.5	1363256	1435938	1500760	1433318
1	3527760	3421344	3366162	3438422
2.5	7538837	7519453	7530276	7529522
5	15417431	14919848	15145991	1.50329e+07
10	22792500	22501314	22771980	22688598
15	31420874	31163712	31113722	3.12328e+07
20	41582004	42025200	42243532	4.19502e+07
	WT-10nM 5min,EIC 413, PEAK AREA
	RXN1	RXN2	RXN3	RXN4
0.5	928231	911152	921536	925480
1	2759959	2743535	2714133	2814668
2.5	6400865	6418766	6460159	6492103
5	13686681	13631474	13612346	13885889
10	21351766	21230488	21260254	21287420
15	29752366	29836130	29703590	29772812
20	40510552	40432736	40426932	40537612
	consumed substrate
	RXN1	RXN2	RXN3	RXN4
0.5	505087	522166	511782	507838
1	678463	694887	724289	623754
2.5	1128657	1110756	1069363	1037419
5	1.34624e+06	1.40145e+06	1.42057e+06	1.14703e+06
10	1336832	1458110	1428344	1401178
15	1.4804e+06	1.39664e+06	1.52918e+06	1.45996e+06
20	1.43969e+06	1.51751e+06	1.52331e+06	1.41263e+06
	consumed,uM/min
andilesin C (uM)	RXN1	RXN2	RXN3	RXN4
0.5	0.0470795	0.0486714	0.0477035	0.0473359
1	0.0632399	0.0647708	0.0675114	0.0581405
2.5	0.105203	0.103534	0.099676	0.0966984
5	0.125484	0.13063	0.132412	0.106915
10	0.124607	0.135911	0.133137	0.130605
15	0.137989	0.130182	0.142536	0.136083
20	0.134195	0.141448	0.141989	0.131672

## Sheet: TableS4-SptF_F133A for 1
AndiconinD (uM)	5	20	50	100	150	200	300
NC1	6076984	24665828	52016176	85833064	119031872	159660576	201171440
NC2	6406991	24025512	53285896	87686672	121165208	158932496	204536080
NC3	6292797	24417096	52679400	86958656	119084808	162224384	201409760
	6258924	2.43695e+07	5.26605e+07	8.68261e+07	1.19761e+08	1.60272e+08	2.02372e+08
5uM F133A 30min	rxn1	15161000	35803588	71047024	93962120	131396152	178833424
	rxn2	15276907	35801756	69756600	94103240	131967840	178861728
	rxn3	15457386	35866208	65643616	93548696	134869280	177473600
	rxn4	15749440	36787224	66019928	95076960	135540864	177619152
consumed (area)	rxn1	9.20848e+06	1.68569e+07	16639648	2.57985e+07	27536344	25702656
	rxn2	9.09257e+06	1.68587e+07	17930072	2.56574e+07	26964656	25674352
	rxn3	8.91209e+06	1.67943e+07	20189448	2.62119e+07	2.54032e+07	2.48988e+07
	rxn4	8.62004e+06	1.58733e+07	19813136	2.46837e+07	2.47316e+07	2.47533e+07
consumed substrate	rxn1	11.2298	20.5571	20.2921	31.4614	33.5807	31.3445
	rxn2	11.0884	20.5593	21.8658	31.2893	32.8835	31.31
	rxn3	10.8683	20.4807	24.6211	31.9656	30.9793	30.3642
	rxn4	10.5122	19.3575	24.1622	30.1019	30.1603	30.1867
AndiconinD (uM)	5	20	50	100	150	200	300
v (uM/min)	rxn1	0.374326	0.685236	0.676404	1.04871	1.11936	1.04482
	rxn2	0.369614	0.68531	0.72886	1.04298	1.09612	1.04367
	rxn3	0.362278	0.68269	0.820704	1.06552	1.03264	1.01214
	rxn4	0.350406	0.645251	0.805407	1.0034	1.00534	1.00622

## Sheet: TableS4-SptF_F133A for 6
AndilesinC uM	NC-1	NC-2	NC-3	AVE
0.5	995853	1026151	996341	1006115
1	2037790	2112963	2097225	2.08266e+06
3	5311754	6195578	5921088	5.80947e+06
5	13096817	13114473	12835002	1.30154e+07
10	19131362	19208926	19249642	1.91966e+07
20	33104586	33898704	33358858	3.3454e+07
50	68311744	69134928	69273720	6.89068e+07
75	91113160	91363592	91387360	9.1288e+07
100	112047136	111318624	111659712	1.11675e+08
150	135892576	137203184	137415600	136837120
200	163282000	163664000	161895488	1.62947e+08
F133A 2.5uM 30min	RXN1	RXN2	RXN3	AVE
5	9757607	10246164	9467828	9421276
20	23533574	24914958	23480476	23438774
50	54593168	54510920	51863584	54544252
75	68381648	71888016	70476256	71165200
100	89912664	90310064	90725960	90559392
150	115481912	113937184	116289624	116382912
200	146173968	141444896	141643088	140480080
consumed substrate	RXN1	RXN2	RXN3	AVE
5	3.25782e+06	2.76927e+06	3.5476e+06	3.59415e+06
20	9.92048e+06	8.53909e+06	9.97357e+06	1.00153e+07
50	1.43136e+07	1.43959e+07	1.70432e+07	1.43625e+07
75	2.29064e+07	1.94e+07	2.08118e+07	2.01228e+07
100	2.17625e+07	2.13651e+07	2.09492e+07	2.11158e+07
150	21355208	22899936	20547496	20454208
200	1.67732e+07	2.15023e+07	2.13041e+07	2.24671e+07
consumed substrate	RXN1	RXN2	RXN3	AVE
5	3.25782e+06	2.76927e+06	3.5476e+06	3.59415e+06
20	9.92048e+06	8.53909e+06	9.97357e+06	1.00153e+07
50	1.43136e+07	1.43959e+07	1.70432e+07	1.43625e+07
75	2.29064e+07	1.94e+07	2.08118e+07	2.01228e+07
100	2.17625e+07	2.13651e+07	2.09492e+07	2.11158e+07
150	21355208	22899936	20547496	20454208
200	1.67732e+07	2.15023e+07	2.13041e+07	2.24671e+07
consumed substrate uM/min	RXN1	RXN2	RXN3	AVE
5	0.0657915	0.0559252	0.0716436	0.0725837
20	0.200343	0.172446	0.201416	0.202258
50	0.289063	0.290724	0.344187	0.290051
75	0.462593	0.391782	0.420293	0.406379
100	0.439492	0.431467	0.423068	0.426431
150	0.431267	0.462463	0.414955	0.413071
200	0.338734	0.434237	0.430234	0.453721

## Sheet: TableS4-WT and mutants for 15
	EIC peak area
STD	1	2	3
5	581799	579285	579654	580246		580246	5
10	959486	1056551	1094123	1036720		1036720	10
1	2149508	2201157	2201548	2184071		2184071	25
50	4143039	4137384	4238769	4173064		4173064	50
75	5218600	5312958	5278150	5.2699e+06		5.2699e+06	75
	terC conc.				terC conc.	uM/min
	uM	rxn1	rxn2	rxn3	uM	rxn1	rxn2	rxn3
5uM WT 2h	10	1839126	1835295	1798485	10	0.122608	0.122353	0.119899
	25	3318989	3557317	3551252	25	0.221266	0.237154	0.23675
	50	5527386	5558611	5747038	50	0.368492	0.370574	0.383136
	75	7447944	7307784	7362917	75	0.49653	0.487186	0.490861
	100	8305635	8487453	8606990	100	0.553709	0.56583	0.573799
	200	10745101	10993425	10565731	200	0.71634	0.732895	0.704382
	300	10741017	11026253	10663230	300	0.716068	0.735084	0.710882
						uM/min
						rxn1	rxn2	rxn3
5uM N65A 2h	10	4435438	4405426	2454442	10	0.295696	0.293695	0.163629
	25	6064578	6113151	6329370	25	0.404305	0.407543	0.421958
	50	7861100	8068698	7985875	50	0.524073	0.537913	0.532392
	75	9207257	9405680	9675870	75	0.613817	0.627045	0.645058
	100	13176213	12942417	13776265	100	0.878414	0.862828	0.918418
	200	9109777	9095855	9103692	200	0.607318	0.60639	0.606913
						uM/min
						rxn1	rxn2	rxn3
5uM N63A 2h	10	2670056	2753187	2878205	10	0.178004	0.183546	0.19188
	25	4111651	4160201	4062475	25	0.27411	0.277347	0.270832
	50	5030691	5703200	5469819	50	0.335379	0.380213	0.364655
	75	6793765	6677190	6841241	75	0.452918	0.445146	0.456083
	100	9309016	9077233	8921427	100	0.620601	0.605149	0.594762
	200	6196857	6225129	6669708	200	0.413124	0.415009	0.444647
	300	7132843	7124449	6882405	300	0.475523	0.474963	0.458827
						uM/min
						rxn1	rxn2	rxn3
5uM Del9 2h	10	1403748	1466448	1490761	10	0.0935832	0.0977632	0.0993841
	25	3310254	3210429	3113166	25	0.220684	0.214029	0.207544
	50	5621881	6336046	5965336	50	0.374792	0.422403	0.397689
	75	6440456	7038839	7292194	75	0.429364	0.469256	0.486146
	100	8081675	8099399	8170995	100	0.538778	0.53996	0.544733
	200	12028455	12171539	11897833	200	0.801897	0.811436	0.793189
	300	7405136	7646094	7206598	300	0.493676	0.50974	0.48044

## Sheet: TableS2
compund name		EIC Area	AVERAGE Area	conversion rate	AVERAGE conversion rate	SD
androsterone+sptF	rxn1	29660044	29265758	0.35	0.36	0.01
	rxn2	29063746		0.36
	rxn3	29073484		0.36
androsterone NC	rxn1	46786460	45586603
	rxn2	43606436
	rxn3	46366912
preandinoild B+sptF	rxn1	62172312	61035189	0.5	0.51	0.02
	rxn2	62546388		0.5
	rxn3	58386868		0.53
preandinoild B NC	rxn1	129033728	124497525
	rxn2	123313416
	rxn3	121145432
progesterol+sptF	rxn1	22875126	23565395	0.54	0.53	0.01
	rxn2	23610958		0.53
	rxn3	24210102		0.51
progesterol NC	rxn1	48119396	49753067
	rxn2	50369540
	rxn3	50770264
terretonin+sptF	rxn1	93755992	91761256	0.08	0.1	0.02
	rxn2	91270328		0.1
	rxn3	90257448		0.11
terretonin NC	rxn1	100801608	101777829
	rxn2	101574760
	rxn3	102957120
terretonin A+sptF	rxn1	66014204	65760675	0.05	0.06	0.01
	rxn2	65203800		0.06
	rxn3	66064020		0.05
terretonin A NC	rxn1	67465240	69656504
	rxn2	69932496
	rxn3	71571776
terretonin C+sptF	rxn1	73436520	73764675	0.27	0.27	0
	rxn2	74165784		0.26
	rxn3	73691720		0.27
terretonin C NC	rxn1	100878984	100497307
	rxn2	100553408
	rxn3	100059528
terretonin J+sptF	rxn1	16617307	17381110	0.34	0.31	0.03
	rxn2	18074784		0.28
	rxn3	17451240		0.31
terretonin C NC	rxn1	25888744	25119230
	rxn2	25951310
	rxn3	23517636
testosterone+sptF	rxn1	27042664	27271931	0.35	0.34	0.03
	rxn2	26167082		0.37
	rxn3	28606048		0.31
testosterone NC	rxn1	41742836	41487363
	rxn2	41704192
	rxn3	41015060

## Sheet: TableS6
NO compound 7-9 generated from 1 and 6 in truncated mutants
		peak area of rxn 1-3
Andiconin D	RT [min]	rxn1	rxn2	rxn3	Max. m/z	avearage	SD
1	23.5	21676718	21522322	21688468		2.16292e+07
WT	RT [min]	rxn1	rxn2	rxn3
1	16.6	473993	353794	396492		408093
2	17.3	4226697	2872788	3469271		3.52292e+06
3	18.4	3090240	2700224	2799233		2.86323e+06
loop truncation(61-66)	RT [min]	rxn1	rxn2	rxn3
1	18	711905	736003	670325		706078
2	18.3	2952831	3195881	2974076		3.04093e+06
3	23.5	4261638	4476074	4284953		4.34089e+06
		0.802968	0.793054	0.80189		0.799304	0.00543956
loop truncation(58-66)	RT [min]	rxn1	rxn2	rxn3
1	18	401379	337799	366607		368595
2	18.4	3058664	3044266	3010519		3.03782e+06
3	23.5	1497243	1516142	1143114		1.3855e+06
		0.930777	0.929903	0.947149		0.935943	0.00971488
loop truncation(54-69)	RT [min]	rxn1	rxn2	rxn3
1	18	652609	604849	578632		612030
2	18.4	2090594	2174705	2143412		2136237
3	23.5	8136490	9115788	7800991		8.35109e+06
		0.623819	0.578542	0.63933		0.613897	0.0315853
Andilesin C	RT [min]	rxn1	rxn2	rxn3
1	14.8	191945104	191731264	190136560		191270976
WT	RT [min]	rxn1	rxn2	rxn3
1	11.6	12002927	12147889	12484215		12211677
2	12.4	17202540	18021996	17069840		1.74315e+07
3	14.8	1156127	2441335	5103914		2.90046e+06
loop truncation(61-66)	RT [min]	rxn1	rxn2	rxn3
1	14.8	99000296	96135616	101875576		9.90038e+07
		0.482408	0.497385	0.467376		0.48239	0.0150048
loop truncation(58-66)	RT [min]	rxn1	rxn2	rxn3
1	14.7	47880568	49871384	47713992		48488648
		0.749672	0.739263	0.750542		0.746492	0.0062758
loop truncation(54-69)	RT [min]	rxn1	rxn2	rxn3
1	14.8	152130080	151774064	150846608		151583584
		0.204636	0.206497	0.211346		0.207493	0.00346419
emervaridone C	RT [min]	rxn1	rxn2	rxn3
1	20.3	53208736	54331892	53038700		5.35264e+07
WT	RT [min]	rxn1	rxn2	rxn3
1	16.5	462879	461077	430351		451436
2	17.3	4696097	4868350	5776959		5113802
3	18.4	2790003	2855519	2899739		2.84842e+06
loop truncation(61-66)	RT [min]	rxn1	rxn2	rxn3
1	16.6	1111983	1186586			1.14928e+06
2	17.3	643560	673514			658537
3	20.4	31827146	32505630			32166388
		0.405394	0.392718			0.399056	0.00896306
loop truncation(58-66)	RT [min]	rxn1	rxn2	rxn3
1	16.6	1747977	1762886	1662444		1.72444e+06
2	17.3	893201	832126	805511		843613
3	20.4	23013472	24133034	24021786		23722764
		0.570054	0.549138	0.551216		0.556803	0.0115229
loop truncation(54-69)	RT [min]	rxn1	rxn2	rxn3
1	16.5	294768	415551	413505		374608
2	17.2	169592	200893	239092		203192
3	20.3	36767384	41504016	40943232		3.97382e+07
		0.313099	0.224607	0.235084		0.257597	0.0483508
emervaridone B	RT [min]	rxn1	rxn2	rxn3
1	21.9	63489012	60654360	60165876		61436416
WT	RT [min]	rxn1	rxn2	rxn3
1	16.6	732778	773748	783704		763410
2	17.3	7028301	7225218	6990717		7081412
3	18.4	4486040	4635808	4755919		4.62592e+06
loop truncation(61-66)	RT [min]	rxn1	rxn2	rxn3
1	16.4	852113	817435	825294		831614
2	18.2	1848292	48905	48172		648456
3	22	39056796	37807020	37647960		38170592
		0.364273	0.384615	0.387204		0.378698	0.0125591
loop truncation(58-66)	RT [min]	rxn1	rxn2	rxn3
1	16.6	2127364	2138414	2172234		2146004
2	17.3	39330
3	18.3	1914697	1834610	1881677		1.87699e+06
4	22.1	26760122	25541756	25900328		26067402
		0.564426	0.584257	0.578421		0.575701	0.0101915
loop truncation(54-69)	RT [min]	rxn1	rxn2	rxn3
1	16.3	126032	112889	97754		112225
2	17.1	44970	39582	45615		43389
3	18.1	952581	915847	926618		931682
4	21.9	50784080	51221000	51870088		5.12917e+07
		0.173388	0.166276	0.155711		0.165125	0.00889452
terretonin J	RT [min]	rxn1	rxn2	rxn3	Max. m/z
1	14.2	26049640	26485506	25470236	415.217	26001794
WT	RT [min]	rxn1	rxn2	rxn3	Max. m/z
1	11.1	38214564	38091612	37515536	464.24	3.79406e+07
2	11.6	5690554	5540425	5676661	446.23	5635880
3	12	11572630	12663459	12278467	431.218	1.21715e+07
4	13.8	8312901	8485393	8017858	430.236	8.27205e+06
5	14.2	14091262	18710808	14583979	415.224	1.57953e+07
		0.458066	0.280403	0.439116	0.392528	0.0975645
loop truncation(61-66)	RT [min]	rxn1	rxn2	rxn3	Max. m/z
1	11.1	38375192	38813936	38560200	464.235	3.85831e+07
2	11.5	3261573	3355951	3240994	446.224	3.28617e+06
3	11.9	18337140	17647252	17868932	431.212	17951108
4	13.8	15849460	14772312	16622000	430.228	15747924
5	14.2	17660306	19271324	15610379	415.216	17514003
		0.320804	0.258846	0.399642	0.326431	0.0705664
loop truncation(58-66)	RT [min]	rxn1	rxn2	rxn3	Max. m/z
1	11.1	41289504	41576092	40468064	464.234	41111220
2	11.6	4520014	4474816	4389589	446.224	4461473
3	12	18609916	18371962	18166920	431.213	1.83829e+07
4	13.8	16854982	16131556	15951146	430.23	1.63126e+07
5	14.3	18848950	20329718	21443408	415.218	2.02074e+07
		0.27509	0.218142	0.17531	0.222848	0.0500562
loop truncation(54-69)	RT [min]	rxn1	rxn2	rxn3	Max. m/z
1	11.1	31089496	28952434	26884814	464.236	2.89756e+07
2	11.6	1894672	1721452	1482351	302.308	1.69949e+06
3	12	15731122	14311951	12856995	431.214	1.43e+07
4	13.8	17768590	17007466	15918248	430.229	1.68981e+07
5	14.3	20342306	19129842	21259290	415.217	2.02438e+07
		0.217658	0.264288	0.182391	0.221446	0.0410793
terretonin C	RT [min]	rxn1	rxn2	rxn3	Max. m/z
1	12	140354512	138801472	141492496	431.215	140216160
WT	RT [min]	rxn1	rxn2	rxn3	Max. m/z
1	11.6	37913000	37995792	37989080	446.226	3.7966e+07
2	12	74521200	75468184	72841112	431.215	74276832
		0.468526	0.461773	0.480508	0.470269	0.00948874
loop truncation(61-66)	RT [min]	rxn1	rxn2	rxn3	Max. m/z
1	11.7	26351052	26655664	26044696	446.227	2.63505e+07		0.694055
2	12.1	109969528	110146832	107659568	431.215	1.09259e+08
		0.215714	0.21445	0.232189	0.220784	0.00989668
loop truncation(58-66)	RT [min]	rxn1	rxn2	rxn3	Max. m/z
1	11.6	30973748	30661728	31211042	446.224	3.09488e+07		0.815173
2	12	104971160	102674312	103959184	431.212	1.03868e+08
		0.251362	0.267743	0.258579	0.259228	0.00820963
loop truncation(54-69)	RT [min]	rxn1	rxn2	rxn3	Max. m/z
1	11.6	22977350	23806668	24148370	446.223	2.36441e+07		0.622772
2	12	111471832	114507944	115631104	431.212	1.1387e+08
		0.205	0.183347	0.175337	0.187895	0.0153456
Preandiloid B	RT [min]	rxn1	rxn2	rxn3	Max. m/z
1	22.4	82457768	72987704	82031752	413.234	7.91591e+07
WT	RT [min]	rxn1	rxn2	rxn3	Max. m/z
1	17.7	8915069	8568007	7580752	429.231	8.35461e+06
2	22.4	6370846	6056177	9582709	413.236	7.33658e+06
		0.919518	0.923494	0.878944	0.907319	0.0246536
	RT [min]	rxn1	rxn2	rxn3
loop truncation(61-66)	17.8	2212817	2092115	1657266	429.233	1.9874e+06		0.237881
2	22.5	56963680	58066296	50003856	429.233	5.50113e+07
		0.28039	0.266461	0.368312	0.305054	0.0552237
loop truncation(58-66)	RT [min]	rxn1	rxn2	rxn3	Max. m/z
1	17.6	2980280	2877611	2769409	429.234	2.87577e+06		0.344213
2	22.4	57134908	61479952	57628204	413.239	58747688
		0.278227	0.223337	0.271995	0.257853	0.0300538
loop truncation(54-69)	RT [min]	rxn1	rxn2	rxn3	Max. m/z
1	17.6	1226708	1366306	1214562	429.229	1269192		0.151915
2	22.4	61215868	63799268	60063664	413.234	6.16929e+07
		0.226673	0.194037	0.241228	0.220646	0.0241659
testosterol	RT [min]	rxn1	rxn2	rxn3	Max. m/z
1	12.1	44991316	45863224	45393280	289.215	45415940
loop truncation(61-66)	RT [min]	rxn1	rxn2	rxn3	Max. m/z
1	9.2	796533	829245	753229	305.212	793002
2	10	1210596	1233501	1176844	303.196	1.20698e+06
3	12.1	42869244	40695068	42144468	289.216	4.19029e+07
		0.0560749	0.103947	0.0720336	0.077352	0.0243754
loop truncation(58-66)	RT [min]	rxn1	rxn2	rxn3	Max. m/z
1	9.2	1466356	1342200	1301307	305.211	1.36995e+06
2	10.1	1358244	1390125	1341860	303.195	1.36341e+06
3	12.1	36972648	38902648	38023620	289.215	3.79663e+07
		0.18591	0.143414	0.162769	0.164031	0.0212761
loop truncation(54-69)	RT [min]	rxn1	rxn2	rxn3	Max. m/z
1	9.1	317975	290933	239909	305.211	282939
2	10	831421	713610	667052	303.196	737361
3	12.1	39690408	40222696	37202716	289.216	3.90386e+07
		0.126069	0.114348	0.180845	0.140421	0.0354952
WT	RT [min]	rxn1	rxn2	rxn3	Max. m/z
1	9.3	23033252	24278070	23941238	305.209	2.37509e+07
2	10.1	1272829	1372639	1342801	303.194	1329423
3	11.8	619928	583441	579240	302.303	594203
4	12.1	7112380	8113941	7290885	289.214	7.50574e+06
		0.843395	0.821342	0.839464	0.834733	0.011763
Progesterol	RT [min]	rxn1	rxn2	rxn3	Max. m/z
1	15.3	52092492	51786272	51787000	315.232	51888588
loop truncation(61-66)	RT [min]	rxn1	rxn2	rxn3	Max. m/z
1	11.6	2115417	2189238	2220910	302.304	2.17519e+06
2	15.3	51669064	52826356	50461264	315.231	51652228
		0.0443293	0.0458762	0.0465399	0.0455818	0.00113435
loop truncation(58-66)	RT [min]	rxn1	rxn2	rxn3	Max. m/z
1	11.6	2406092	2801725	2587527	302.306	2598448
2	15.3	48614700	52457904	52828316	315.233	5.13003e+07
		0.0504205	0.0587111	0.0542225	0.0544514	0.00415005
loop truncation(54-69)	RT [min]	rxn1	rxn2	rxn3	Max. m/z
1	11.6	1848890	1844562	1693741	302.305	1795731
2	15.3	55457268	58607828	54204532	315.232	56089876
		0.0387441	0.0386534	0.0354929	0.0376302	0.00185146
wt	RT [min]	rxn1	rxn2	rxn3	Max. m/z
1	11.6	42668612	42967140	43209660	331.227	4.29485e+07
2	15.3	4833600	5702753	4356513	315.231	4.96429e+06
		0.906847	0.890096	0.916041	0.904328	0.0131545
androsterol	RT [min]	rxn1	rxn2	rxn3	Max. m/z
1	14.4	5625154	5534914	5515978	308.259	5558682
loop truncation(61-66)	RT [min]	rxn1	rxn2	rxn3	Max. m/z
1	12.3	86701	86762	80619	324.256	84694
2	14.4	5457560	5336069	5263553	308.26	5352394
		0.0181917	0.0400478	0.0530933	0.037111	0.0176352
loop truncation(58-66)	RT [min]	rxn1	rxn2	rxn3	Max. m/z
1	12.3	106345	91931	134795	324.255	111024
2	14.5	5427008	5258475	5610118	308.259	5431867
		0.023688	0.0540069		0.0388474	0.0214387
loop truncation(54-69)	RT [min]	rxn1	rxn2	rxn3	Max. m/z
1	12.3	102601	108919	98567	324.257	103362
2	14.4	5362582	5344064	5296072	308.261	5.33424e+06
		0.0352781	0.0386095	0.0472432	0.040377	0.00617524
wt	RT [min]	rxn1	rxn2	rxn3	Max. m/z
1	10.3	10501190	10321312	10424151	645.434	10415551
2	12.3	6649091	7005673	7208384	613.444	6.95438e+06
3	14.4	270849	350989	305042	308.258	308960
		0.951275	0.936858	0.945123	0.944418	0.00723434
